# Supplementary material for: PlaToLoCo: the first web meta-server for visualization and annotation of low complexity regions in proteins
Source: Nucleic Acids Res. 2020 May 18;48(W1):W77–84. doi: 10.1093/nar/gkaa339 (PMC7319588; doi:10.1093/nar/gkaa339)
Supplement: gkaa339_Supplemental_Files [file gkaa339_supplemental_files.zip]

Archive with 2 entries (2 files):
- Suppl1.pdf
- Suppl2.pdf
